# Supplementary material for: Emotion regulation, academic buoyancy, and academic adjustment of university students within a self-determination theory framework: A systematic review
Source: Front Psychol. 2022 Nov 29;13:1057697. doi: 10.3389/fpsyg.2022.1057697 (PMC9746693; doi:10.3389/fpsyg.2022.1057697)
Supplement: Supplementary file 1 [file Table_1.XLSX]

## Sheet: Table 1
																SCREENING QUESTIONS		1. QUALITATIVE STUDIES					2. RANDOMIZED CONTROLLED TRIALS					3. NON-RANDOMIZED STUDIES					4. QUANTITATIVE DESCRIPTIVE STUDIES					5. MIXED METHODS STUDIES
First author	Year	Citation	Country, Region	Study Design (Quantitative, Qualitative, or Mixed Methods)	Data Collection Period	Population characteristics n, age(mean), Gender, Ethnicity	Sampling and recruitment	Topics Investigated	Outcome of Interest	Predictors Associated with HE students' emotion regulation	Outcome of emotion regulation	(Ecological Institution's Environment) Protective Factors (if any)	(Ecological Institution's Environment) Risk Factors (if any)	Top-Line Findings	MMAT Risk of Bias Tool Scoring Yes = 2 Partially = 1 No = 0 Can't tell = 0	S1. Are there clear research questions?	S2. Do the collected data allow to address the research questions?	1.1. Is the qualitative approach appropriate to answer the research question?	1.2. Are the qualitative data collection methods adequate to address the research question?	1.3. Are the findings adequately derived from the data?	1.4. Is the interpretation of results sufficiently substantiated by data?	1.5. Is there coherence between qualitative data sources, collection, analysis and interpretation?	2.1. Is randomization appropriately performed?	2.2. Are the groups comparable at baseline?	2.3. Are there complete outcome data?	2.4. Are outcome assessors blinded to the intervention provided?	2.5 Did the participants adhere to the assigned intervention?	3.1. Are the participants representative of the target population?	3.2. Are measurements appropriate regarding both the outcome and intervention (or exposure)?	3.3. Are there complete outcome data?	3.4. Are the confounders accounted for in the design and analysis?	3.5. During the study period, is the intervention administered (or exposure occurred) as intended?	4.1. Is the sampling strategy relevant to address the research question?	4.2. Is the sample representative of the target population?	4.3. Are the measurements appropriate?	4.4. Is the risk of nonresponse bias low?	4.5. Is the statistical analysis appropriate to answer the research question?	5.1. Is there an adequate rationale for using a mixed methods design to address the research question?	5.2. Are the different components of the study effectively integrated to answer the research question?	5.3. Are the outputs of the integration of qualitative and quantitative components adequately interpreted?	5.4. Are divergences and inconsistencies between quantitative and qualitative results adequately addressed?	5.5. Do the different components of the study adhere to the quality criteria of each tradition of the methods involved?	Risk of Bias Score	Included in qualitative synthesis? (Yes/No)	If not included in qualitative synthesis, what is the reason for exclusion?	Any Additional Comments
Datu	2021	Datu, J., Valdez, J., McInerney, D. & Cayubit, R. (2021). The effects of gratitude and kindness on life satisfaction, positive emotions, negative emotions, and COVID-19 anxiety: An online pilot experimental study. The International Association of Applied Psychology, 12306.	Philippines	randomised control trial		107 students (kindness= 37; gratitude= 32 & control= 38); Mean age: 20.27; females: 97	Private university, convenience sampling	To examine wether the 3-week online pilot gratitude and kindness interventions will have positive impacts on a) life satisfaction, b) positive emotions and will c) reduct participants' negative emotions and d)COVID -19 anxiety.	positive and negative emotions	gratitude and kindness				1) participants in gratitude and kindness had significantly higher scores for positive emotions than those assigned in the control condition, 2) no significant differences were observed in the positive emotions scores of participants assigned to the kindness and gratitude experimental conditions, 3) no significant differences were found on life satisfacion, negative emotions and COVID-19 anxiety.		2	1						2	2	2	1	1																11	Yes
Holzer	2021	Holzer, J.; Luftenegger, M.; Korlat, S.; Pelikan, E.; Salmela - Aro K.; Spiel, C. & Schober, B. (2021). Higher education in times of COVID-19: University students' basic need satisfaction, self-regulated learning and well-being. AERA Open, 1.	Austria & Finland	quantitative	spring 2020	7.724 university students (28.3% males, 71.0% females and 0.7% diverse); Mean Age: 25.76 years	online questionnaires	To investigate whether: a) the three basic needs (competence, autonomy and relatedness) predict psychological well-being in terms of positive emotion and psychological functioning (intrinsic learning motivation), b) the relations between experienced competence and positive emotion and beteween experienced autonomy and positive emotion will be moderated by self-regulated learning and c) the relati…	psychological well-being (positive emotion and intrinsic learning motivation)	competence, relatedness and autonomy (predictors of positive emotion)				1) revealed competence to predict positive emotion with a large effect in Austria and a moderate effect in Finland, 2) In Austria relatedness was a positive predictor and autonomy was a negative predictor of positive emotion, 3) In Finland both autonomy and relatedness were further positive predictors of positive emotion, 4) regarding associatios of the basic needs and intrinsic learning motivati…		2	2																2	1	2	1	1						11	Yes
Gonzalez	2012	Gonzalez , A.; Paolini, V.; Donolo, D. & Rinaudo, C. (2012). Motivational and emotional profiles in university undergraduates: a Self-determination theory perspective. The Spanish Journal of Psychology, 3.	Ukrania	quantitative		472 students (61.4% females); Age Range: 17-38; Mean Age: 20.95	Questionnaire administered by lecturers and completed during class time	This study aims: a) to describe the motivational profile of undergraduates from a SDT theoritical perspective using a peson-oriented approach and b) to determine if the students in each cluster exhibited a differentiated profile in academic emotions and achievement.	achievement , negative or positive emotions	the autonomous motivation cluster	academic achievement			1) the more self-determined types of motivation (intrinsic motivation and identified regulation) tended to be positively associated to pleasant emotions and achievement, 2) pleasant emotions were negatively associated to less self-determined types of motivation (external and introjected regulation) that were positively correlated to unpleasant emotions, 3) amotivation was positively correlated to…		1	1																1	1	2	1	2						9	Yes
Bytamar	2020	Bytamar, J.; Saed, O. & Khakpoor, S. (2020). Emotion regulation difficulties and academic procrastination. Frontiers in Psychology, 524588.	Iran	quantitative		210 students (51% female); Mean Age: 23.35	convenience sampling method	The study had four primary aims: a) to examine the association between academic procrastination and an overall difficulty in emotion regulation and its dimensions (controlling for anxiety and depression), b) to investigate the incremental contribution of an overall difficulty in emotion regulation beyond anxiety and depression, c) to determine which dimensions of difficulty in emotion regulation …	academic procrastination	difficulty to perform purposeful behaviors related to emotions	academic procrastination			1) No gender differences in tendency toward procrastination and total scores of difficulties in emotion regulation, 2) regarding DERS (Difficulty in Emotion Regulation Scale) subscales: women showed greater scores than men in lack of emotional awareness and men showed greater scores than women in impulse control difficulties and limited access to emotion regulation strategies, 3) no gender differ…		2	1																1	2	2	0	1						9	Yes
Oriol	2016	Oriol, X.; Amutio, A.; Da Costa, S. & Miranda, R. (2016). Emotional creativity as predictor of intrinsic motivation and academic engagement in university students: The mediating role of positive emotions. Frontiers in Psychology. 7:1243	Chile	quantitative		428 students from 3 Chilean universities (63.5% female); Age Range: 18 -45; Mean Age: 20.37	by convenience	The general aim: to prove the existing relationship between EC (emotional creativity) and its dimensions, and college students' motivation and engagement to learning. The hypotheses of this study: 1) EC and its dimensions (preparedness, novelty and effectiveness/authenticity), will be positively related to the activation of positive emotions in university students, 2) EC will predict academic eng…	academic engagement and intrinsic motivation	emotion creativity	academic engagement			1) Emotional creativity is associated with the positive emotions of gratitude, hope and love. Preparedness is positively related to hope, pride, inspiration and interest. Effectiveness/authenticity shows a signficant positive relation with amusement, gratitude, hope inspiration, love and pride, 2) emotional creativity and its dimensions were predictors for both intrinsic motivation and academic e…		2	2																2	1	2	1	2						12	Yes
Roth	2018	Roth, G.; Shahar, B-H.; Zohar-Shefer, Y.; Benita, M.; Moed, A.; Bibi, U.; Kanat-Maymon, Y. & Ryan, R. (2018). Benefits of emotional integration and costs of emotional distancing. Journal of Personality, 86.	Isreael	randomised control trial		Study 1: 83 undergraduate students (3 conditions: Integrative Emotion Regulation= 28, Emotional Distancing=29 & control= 27); Mean Age: 23.16, Study 2: 90 undergraduate students (3 conditions, 30 students in each); Mean Age: 24.19, Study 3: 135 undergraduate students ( IER= 45, ED= 41, control= 41); 61% female, Mean Age: 24.19	randomly assigned	Study hypothesis: the manipulation istruction prompting ED would promote participants' written expression of fewer negative emotion words, self-referencing terms, past tense, and words that reflect an attempt to understand the fear-eliciting event (cognitive mechanisms), compared to the other two conditions: IER and control group	emotion regulation style					Study 1: tested emotional defensiveness in the prompted IED, ED and control groups' written expressions and the results suggested when prompted to perform IER participants tented to use more negative words to describe their experience during the face-eliciting film, thereby reflecting less defensiveness in comparison to other conditions, Studies 2 &3: explored the affective, physiological and cog…		2	2						2	2	2	1	2																13	Yes
Table 1 Empirical studies on emotion regulation
