# Supplementary material for: Emotion regulation, academic buoyancy, and academic adjustment of university students within a self-determination theory framework: A systematic review
Source: Front Psychol. 2022 Nov 29;13:1057697. doi: 10.3389/fpsyg.2022.1057697 (PMC9746693; doi:10.3389/fpsyg.2022.1057697)
Supplement: Supplementary file 3 [file Table_3.XLSX]

## Sheet: Table 3
																SCREENING QUESTIONS		1. QUALITATIVE STUDIES					2. RANDOMIZED CONTROLLED TRIALS					3. NON-RANDOMIZED STUDIES					4. QUANTITATIVE DESCRIPTIVE STUDIES					5. MIXED METHODS STUDIES
First author	Year	Citation	Country, Region	Study Design (Quantitative, Qualitative, or Mixed Methods)	Data Collection Period	Population characteristics n, age(mean), Gender, Ethnicity	Sampling and recruitment	Topics Investigated	Outcome of Interest	Predictors Associated with HE students' academic adjustment	Outcome of academic adjustment	(Ecological Institution's Environment) Protective Factors (if any)	(Ecological Institution's Environment) Risk Factors (if any)	Top-Line Findings	MMAT Risk of Bias Tool Scoring Yes = 2 Partially = 1 No = 0 Can't tell = 0	S1. Are there clear research questions?	S2. Do the collected data allow to address the research questions?	1.1. Is the qualitative approach appropriate to answer the research question?	1.2. Are the qualitative data collection methods adequate to address the research question?	1.3. Are the findings adequately derived from the data?	1.4. Is the interpretation of results sufficiently substantiated by data?	1.5. Is there coherence between qualitative data sources, collection, analysis and interpretation?	2.1. Is randomization appropriately performed?	2.2. Are the groups comparable at baseline?	2.3. Are there complete outcome data?	2.4. Are outcome assessors blinded to the intervention provided?	2.5 Did the participants adhere to the assigned intervention?	3.1. Are the participants representative of the target population?	3.2. Are measurements appropriate regarding both the outcome and intervention (or exposure)?	3.3. Are there complete outcome data?	3.4. Are the confounders accounted for in the design and analysis?	3.5. During the study period, is the intervention administered (or exposure occurred) as intended?	4.1. Is the sampling strategy relevant to address the research question?	4.2. Is the sample representative of the target population?	4.3. Are the measurements appropriate?	4.4. Is the risk of nonresponse bias low?	4.5. Is the statistical analysis appropriate to answer the research question?	5.1. Is there an adequate rationale for using a mixed methods design to address the research question?	5.2. Are the different components of the study effectively integrated to answer the research question?	5.3. Are the outputs of the integration of qualitative and quantitative components adequately interpreted?	5.4. Are divergences and inconsistencies between quantitative and qualitative results adequately addressed?	5.5. Do the different components of the study adhere to the quality criteria of each tradition of the methods involved?	Risk of Bias Score	Included in qualitative synthesis? (Yes/No)	If not included in qualitative synthesis, what is the reason for exclusion?	Any Additional Comments
Girelli	2018	Girelli, L.; Alivernini, F.; Lucidi, F.; Cozzolino, M.; Savarese, G.; Sibilio, M. & Salvatore, S. (2018). Autonomy supportive contexts, aytonomous motivation, and self-efficacy predict academic adjustment of first-year university students. Frontiers in Education, 95.	Italy	quantitative		388 freshman students (73.5% female), Mean Age: 21.38	via e-mail (online questionnaire)	Purpose of the study: to investigate freshman students' early adjustment. Hypothesis: a) students who feel more supported in their autonomy by their teachers and their parents, would develop more autonomous forms of motivation and greater self-efficacy, b) students attending university for more autonomous reasons and having stronger beliefs in their own abilities would be less likely to develop d…	self-efficacy, academic adjustment, intention to dropout	intention to dropout, academic self-efficacy		perceived autonomy support from teachers		1) perceived autonomy support from both parents and teachers significantly predicted autonomous motivation and self-efficacy, 2) both aytonomous motivation and self-efficacy were significantly and negatively associated with intention to drop out, 3) intention to drop out was a statistically significant and negative predictor of academic adjustment in the first semester and 4) both autonomous moti…		2	1																2	1	2	0	1						9	Yes
Bailey	2015	Bailey, T. & Phillips, L. (2015). The influence of motivation and adaptation on students' subjective well-being, meaning in life and academic performance. Higher Education Research & Development. doi: 10.1080/07294360.2015.1087474	Melbourne	quantitative		184 first-year undergraduate psychology students (135 females); Age Range: 17-25; Mean Age: 19.3		To determine wether student hapiness, well-being and performance are explained by underlying motivations and adaptation to the university environment with a focus to first-year students.	student happiness, well-being and academic performance	intrinsic motivation	subjective well-being, higher academic grades, positive affect			1) students who were intrinsically motivated to gain knowledge and to accomplish tasks at university tended to report more subjective well-being, more positive affect, less negative affect, more presence of meaning in life and higher grades, 2) students who reported better adjustment in their first six months of university also reported greater subjective well-being, perceived life to be more mea…		1	1																1	1	1	1	1						7	Yes
Daniels	2019	Daniels, V.; Lee Davids, E. & Roman, N. (2019). The role of family structure and parenting in first year university adjustment. South African Journal of Psychology, 3. doi: 10.1177/0081246318805267	South Africa	quantitative		556 first year university students ( 59.7% female), Mean Age: 18.9	stratiified random sampling	Aims: to investigate the relationship between first year students' adjustment to university, family structure and parenting. Research questions: 1) What is the family structure among first year universtity students? 2) What is the prevalence of perceived parental autonomy support and university adjustment among first year students? 3) Is there a significant difference between perceived parental a…	university adjustment	parental autonomy support				1) As for the prevalence of the perceived parental autonomy support, maternal autonomy-supportive parenting obtained the highest rating and paternal psychological control obtained the lowest, 2) As for differences between students from one- and two-parent families, those two-parent families obtain higher ratings for maternal and paternal autonomy-parenting than one-parent families, 3) As for fami…		2	1																2	1	2	0	2						10	Yes
Miquelon	2005	Miquelon, P.; Vallerand, R.; Grouzet, F. & Cardinal, G. (2005). Perfectionism, academic motivation and psychological adjustment: An integrative model. Peronality and Social Psychology Bulletin, 7. doi: 10.1177/0146167204272298			fall semester 2004	study 1: 166 students (130 females), Mean Age: 26; Study 2: 299 students (192 females), Mean Age: 25	questionnaire given during scheduled classes	Study 1: to propose and test in two studies an integrative model that examines the mediating role of students' academic motivation in the relation between their perfectionism orientations and their PAD (psychological adjustment difficulties). This model posits that: a) self-oriented perfectionism leads to self-determined academic motivation, whereas b) socially prescribed perfectionism leads to n…	psychological adjustment difficulties	self-determined and non-self-determined academic motivation, self-oriented, socially presrcribed perfectionism				Study 1: a three-wave prospective design, T1: 3 weeks after the beginning of the fall semester, T2: 10 weeks after the beginning and T3: 15 weeks after the beginning. Findings from path analysis showed that: a) both types of academic motivation were mediators of the relationship found between the two types of perfectionism orientations and T3 PAD, although controlling for the influence of T1 PAD,…		2	2																2	1	2	0	1						10	Yes
Smojver-Azic	2015	Smojver-Ajic, S.; Dorcic, T. & Juretic, J. (2015). Contribution of parental attachment and involvement to the academic, emotional and social adjustment to college: A three-year longitudinal study. Horizons of Psychology, 24. doi: 10.20419/2015.24.423	Croatia	quantitative		171 students (118 females); Age Range: 18-29; Mean Age: 19.02	method of random numbers	Aims: 1) to analyze predictive effects of attachment to parents and initial adjustment to college on students' perception of parental involvement in academic functioning, b) to analyze the contribution of different parenting dimensions (attachment and involvement in academic functioning) to the academic, emotional and social adjustment of students after three college years.	academic, emotional and social adjustment	parental involvement				1) parental involvement in academic functioning in second year college, is more related to the quality of attachment to parents than to the initial adjustment to the college, 2) only the avoidance dimension significantly predicted the perception of parental support and control, 3) academic adjustment after three years of study is affected by higher parental support, 3) social adjustment during th…		2	1																2	2	1	0	2						10	Yes
Vergara-Morales	2021	Vergara-Morales, J. & Del Valle, M. (2021). From the basic psychological needs satisfaction to intrinsic motivation: Mediating effect of academic integration. Frontiers in Psychology, 612023. doi: 10.3389/fpsyg.2021.612023	Chile	quantitative		580 first-year students (61.9% female); Age Range: 15 - 31; Mean Age: 19.54	convenience sampling method	Aim of the study: to investigate the mediating role of academic integration on the relationship between the basic psychological needs satisfaction and the intrinsic motivation of Chilean university students.	intrinsic motivation	basic psychological needs satisfaction	intrinsic motivation			1) a positive and significant association among the basic psychological needs satisfaction, academic integration, and intrinsic motivation was observed, 2) academic integration had a partial mediating effect on relationship between the basic psychological needs and the intrinsic motivation.		2	1																2	1	2	0	1						9	Yes
Levpuscek	2019	Levpuscek, M. & Podlesek, A. (2019). Links between academic motivation, psychological need satisfaction in education, and university students' satisfaction with their study. Psihologijske, 3.	Slovenia	quantitative	academic year 2017-2018	wave 1: 201 students ( 66% females); Age Range: 21-33; Mean Age: 23.15/ wave 2: 124 students (65% females). Complete data: 124 students		To explore: 1) if different forms of academic motivation change across an academic year, 2) how more-and -less internalized forms of academic motivation and within-person changes in autonomous motivation are related to the level of satisfaction of basic psychological needs and 3) how students' autonomous motivation across the academic year , its change, and psychological need satisfaction contrib…	academic adjustment	academic motivation				1) All forms of academic motivation remained highly stable within an academic year, 2) students' absence of any motivation (ie. Amotivation) was statistically significantly negatively related to students' satisfaction of the competence and autonomy need , 3) students with higher motivational orientation reported higher psychological need satisfaction and 4) the higher the autonomy and the larger …		2	2																2	1	2	2	1						12	Yes
Wang	2021	Wang, H.; Xu, M.; Xie, X.; Dong, Y. & Wang, W. (2021). Relationships between achievement goal orientations, learning engagement, and academic adjustment in freshmen: Variable-centered and person-centered approaches. Frontiers in Physiology, 767886.	China	quantitative		578 university students (58.5% females); Mean Age: 18-29		The study aimed to examine the mechanisms underlying the relationship between achievement goal orientations and academic adjustment in freshmen, using variable and percon-centered approaches.	academic adjustment	learning engagement and goal orientations				1) results revealed four potential profiles of achievement goal orientations (low motivation, approach-oriented, average and multiple), 2) learning engagement played a mediating role between two dimensions of achievement goal orientation (mastery-approach and performance-avoidance goals) and academic adjustment and 3) the approach-oriented profile positively correlated with academic adjustment vi…		1	1																1	1	2	0	1						7	Yes
Noyens	2019	Noyens, D.; Donche, V.; Coertjens, L.; van Daal, T. & van Petegem, P. (2019). The directional links between students' academic motivation and social integration during first year of higher education. European Journal of Psychology of Education,34.	Belgium	quantitative		two waves of data collection: a) during first year of higher education (n= 638) and b) at the end of the first year of higher education (n= 656). The group of students that participated in both waves (n=385)	online survey	The study focused: a) on the role of students' academic motivation in explaining changes in students' experiences of social integration during the first year of higher education and b) on the role of students' social integration in explaining changes in students' academic motivation. Research questions: 1) how students' motivation at the start (T1) influences their experiences of social integrati…	social integration and academic motivation	academic motivation				1) students who are more socially integrated at the start of first year, have a higher score on identified regulation at the end of first year of HE, 2) female students had a higher score on both types of autonomous motivation at the start of first year of higher education, 3) students who are more socially integrated at the start of first year, are less introjected or externally regulated, 4) st…		2	2																1	2	1	2	1						11	Yes
Willems	2021	Willems, J.; van Daal, T.; van Petegem, P.; Coertjens, L. & Donche, V. (2021). Predicting freshmen's academic adjustment and subsequent achievement: differences between academic and professional higher education contexts. Frontline Learning Research, 2. doi: 10.14786/flr.v9i2.647	Belgium	quantitative	May/June 2011	wave 1: 1987 students, wave 2: 604 students (who transitioned to HE and completed the academic adjustment scale)		1) To what extent is the explanatatory value of secondary students' academic motivation, academic self-efficacy and learning strategies (processing and regulation strategies) in the prediction of first-year HE academic adjustment, different between professional and academic FYHE programmes? 2) To what extent is the explanatory value of secondary students' academic motivation, academic self-effica…	academic achievement	motivational variables (autonomous motivation, contolled motivation, amotivation and self-efficacy) and learning strategies (deep processing, surface processing, self-regulation, lack of regulation)	academic achievement			1) academic adjustment in the first semester of the FYHE had a large influence on academic achievement on both academic and professional programmes, 2) self-efficacy predicted positively and directly academic achievement in both HE contexts, 3) students in academic programmes who had higher self-efficacy at the end of secondary education, felt more academically adapted in the first semester of FY…		2	1																1	1	1	2	1						9	Yes
Carr	2013	Carr, S.; Colthurst, K.; Coyle, M. & Elliot, D. (2013). Attachment dimensions as predictors of mental health and psychological well-being in the transition to university. European Journal of Psychology of Education. doi: 2.10.1007/s10212-012-0106-9	UK	quantitative		131 first year university students (44% female); Mean Age: 19		Aims of the study: to explore how attachment styles are related to: a) satisfaction of basic psychological needs (feelings of competence, autonomy, and relatedness), b) subjective perceptions of loneliness, c) perceived quality of institutional integration (in terms of relationships with peers and faculty), d) specific mechanisms of coping with encountered stressors, and e) depressive symptoms.	perceived loneliness, basic psychological needs satisfaction, perceived istitutional integration, depressive symptoms	attachment styles				1) the dimension of attachment insecurity positively predicted loneliness perceptions and negatively predicted perceptions of integration with peers and faculty, 2) perceived contextual satisfaction of the needs for feelings of competence, autonomy and relatedness were negatively predicted by the insecurity dimension, 3) a positve relationship was identified between a tendency to report escape-av…		1	1																1	1	1	0	1						6	Yes
van der Zanden	2019	van der Zanden, P.; Denessen, E.; Cillessen, A. & Meijer, P. (2019). Patterns of success: first-year student success in multiple domains. Studies in Higher Education, 44:11, 2081-2095.	Netherlands	quantitative		307 students (68,1 % females); Mean Age: 19.6	online survey	Research Questions: a) What kinds of success patterns can be identified among first-year university students based on their academic achievement, critical thinking disposition and social-emotional adjustment? b) How do first-year students with different success patterns differ in terms of their high school GPA, obtained credit points, academic adjustment, institutional adjustment and social adjus…	patterns of success (academic achievement, critical thinking, social-emotional adjustment)	high school GPA and obtained credit points	academic achievement			1) Three patterns of success: a) average-achieving well-adjusted students (scored around the simple mean on GPA and critical thinking disposition and highly on emotional adjustment), b) high-achieving average-adjusted students (scored high on GPA and critical thinking disposition and around the sample mean on emotional adjustment) and c) low-achieving low-adjusted students (scored lower on GPA, c…		2	1																1	1	2	0	1						8	Yes
Table 3 Empirical studies on academic adjustment
