# Supplementary material for: Emotion regulation, academic buoyancy, and academic adjustment of university students within a self-determination theory framework: A systematic review
Source: Front Psychol. 2022 Nov 29;13:1057697. doi: 10.3389/fpsyg.2022.1057697 (PMC9746693; doi:10.3389/fpsyg.2022.1057697)
Supplement: Supplementary file 4 [file Table_4.XLSX]

## Sheet: Table 4
																SCREENING QUESTIONS		1. QUALITATIVE STUDIES					2. RANDOMIZED CONTROLLED TRIALS					3. NON-RANDOMIZED STUDIES					4. QUANTITATIVE DESCRIPTIVE STUDIES					5. MIXED METHODS STUDIES
First author	Year	Citation	Country, Region	Study Design (Quantitative, Qualitative, or Mixed Methods)	Data Collection Period	Population characteristics n, age(mean), Gender, Ethnicity	Sampling and recruitment	Topics Investigated	Outcome of Interest	Predictors Associated with HE students' basic need satisfaction and frustration	Outcome of basic needs' satisfaction and frustration	(Ecological Institution's Environment) Protective Factors (if any)	(Ecological Institution's Environment) Risk Factors (if any)	Top-Line Findings	MMAT Risk of Bias Tool Scoring Yes = 2 Partially = 1 No = 0 Can't tell = 0	S1. Are there clear research questions?	S2. Do the collected data allow to address the research questions?	1.1. Is the qualitative approach appropriate to answer the research question?	1.2. Are the qualitative data collection methods adequate to address the research question?	1.3. Are the findings adequately derived from the data?	1.4. Is the interpretation of results sufficiently substantiated by data?	1.5. Is there coherence between qualitative data sources, collection, analysis and interpretation?	2.1. Is randomization appropriately performed?	2.2. Are the groups comparable at baseline?	2.3. Are there complete outcome data?	2.4. Are outcome assessors blinded to the intervention provided?	2.5 Did the participants adhere to the assigned intervention?	3.1. Are the participants representative of the target population?	3.2. Are measurements appropriate regarding both the outcome and intervention (or exposure)?	3.3. Are there complete outcome data?	3.4. Are the confounders accounted for in the design and analysis?	3.5. During the study period, is the intervention administered (or exposure occurred) as intended?	4.1. Is the sampling strategy relevant to address the research question?	4.2. Is the sample representative of the target population?	4.3. Are the measurements appropriate?	4.4. Is the risk of nonresponse bias low?	4.5. Is the statistical analysis appropriate to answer the research question?	5.1. Is there an adequate rationale for using a mixed methods design to address the research question?	5.2. Are the different components of the study effectively integrated to answer the research question?	5.3. Are the outputs of the integration of qualitative and quantitative components adequately interpreted?	5.4. Are divergences and inconsistencies between quantitative and qualitative results adequately addressed?	5.5. Do the different components of the study adhere to the quality criteria of each tradition of the methods involved?	Risk of Bias Score	Included in qualitative synthesis? (Yes/No)	If not included in qualitative synthesis, what is the reason for exclusion?	Any Additional Comments
Wood	2022	Wood, C. & Macakova, V. (2022). The relationship between academic achievement, self-efficacy, implicit theories and basic psychological needs satisfaction among university students. Studies in Higher Education, 1301097.	UK	quantitative		203 students (148 females); Age Range: 18-59; Mean Age: 24.6	by emailing school directors and lecturers	Aims of the study: a) university students' implicit theories will be indirectly related to academic achievement via self-efficacy, 2) The more that an individual's basic psychological needs are satisfied, the higher that person's self-efficacy will be, 3) There will be an indirect relationship between BPNS and academic achivement via self-efficacy.	academic achievement	students' implicit theories	self-efficacy			1) Implicit theory beliefs significantly predicted self-efficacy, 2) Self-efficacy significantly predicted academic achievement, 3) Implicit theories did not significantly predicted academic achievement, 4) An indirect relationship between implicit theories and academic achievement via self-efficacy was found, 5) An indirect effect of BPNS on academic achievement via self-efficacy was found.		2	1																1	1	2	1	1						9	Yes
Schenkfenfelder	2020	Schenkfenfelder, M.; Frickley, E. & Larson, L. (2020). College environment and basic psychological needs: Predicting academic major satisfaction. Journal of Counseling Psychology, 2.		quantitative		243 students (56.5% females); Age Range: 18-37; Mean Age: 19.75	from introductory Psychological courses (convenient sample)	1) Volitional autonomy, perceived competence and relatedness in students' academic major will be directly predicted by faculty support and peer support. Satisfaction of these three needs, in turn, will predict academic major satisfaction, 2) Satisfaction of the basic psychological needs will fully mediate the relations between faculty and peer support and academic satisfaction.	academic satisfaction	faculty support and peer support	academic satisfaction	1) informal contact with faculty, 2) the opportunity to connect with faculty members - the relationship between student and advisor, 3) the instructor autonomy support		1) Direct effects were found from faculty support and peer support to volitional autonomy, perceived competence and relatedness, 2) Academic satisfaction was significantly related to volitional autonomy and to perceived competence, but not significantly directly to relatedness, 3) Two paths were found to be significant: the path from faculty support to academic major satisfaction through volition…		2	1																1	1	2	2	1						10	Yes
Yu	2020	Yu, S. & Levesque-Bristol, C. (2020). A cross-classified path analysis of the self-determination theory model on the situational, individual and classroom levels in college education. Contemporary Educational Psychology, 101857. doi: 10.1016/j.cedpsych.2020.101857	China	quantitative		Total of responses (along 3 years): 30.765; Time 1: 11.625; Time 7: 79	Data collected from courses as part of their course evaluation survey	Main research question: In college students, at the within-student level, do experiences of autonomy support in the learning environment predict need satisfaction, which in turn predicts self-determined motivation, which in turn predict learning outcomes?	learning outcomes	experiences of autonomy support in the learning environment	self-determined motivation	competence and learning climate (predicts needs satisfaction)		1) at the within-individual, within-classroom level, both autonomy and competence significantly positively predicted perceived learning gains, 2) on the between-student level, the only need that is statistically significant in predicting motivation is competence. Self-determined motivation significantly positively predicted higher perceived learning gains but not grades. Competence also has a sig…		1	1																1	1	2	1	2						9	Yes
Vansteenkiste	2006	Vansteenkiste, M.; Lens, W.; Soenens, B. & Luyckx, K. (2006). Autonomy and relatedness among Chinese sojourners and applicants: conflictual or independent predictors of well-being and adjustment? Motivation and Emotion, 30. doi: 10.1007/s11031-006-9041-x	Belgium	quantitative	April 2003	121 students (44% female); Age Range: 18 - 42; Mean Age: 23		Aim of the study, to examine: 1) whether autonomy and relatedness represent two conflicting strivings, so that the satisfaction of one detracts from the satisfaction of the other, 2) whether the satisfaction of the three needs would predict independent variance in participants' adjustment, 3) whether Chinese sojourners would display lower adjustment compared to Chinese applicants in China and tha…	students' adjustment		psychological well-being			1) autonomy, competence and relatedness independently predicted psychological well-being and vitality and autonomy and relatedness negatively predicted depression. The interaction between autonomy and relatedness was significant in prediction of both vitality and depression 2) the effect of autonomy on vitality was stronger for individuals with low levels of relatedness-satisfaction, compared to …		2	1																1	1	2	2	1						10	Yes
Sulea	2015	Sulea, C.; van Beek, I.; Sarbescu, P.; Virga, D. & Schaufeli, W. (2015). Engagement, boredom, and burnout among students: Basic need satisfaction matters more than personality traits. Learning and Individual Differences, 42. doi: 10.1016/j.lindif.2015.08.018	Romania	quantitative		255 students (83.1% females); Age Range: 20-46; Mean Age: 21.74	convenience sample	Aim of the study: to examine whether personal traits and satisfaction of basic psychological needs are associated with three types of study-related well-being (engagement, boredome and burnout) and whether satisfaction of these needs explain students' well-being above and beyond stable personality traits.	engagement, boredom and burnout		engagement, boredom and burnout			1) engagement: both age and gender were significantly related (younger and female student were more engaged), conscientiousness, agreableness and neuroticism were significantly associated and satisfaction of the need for competence showed the strongest relation with engagement, followed by satisfaction of the need for autonomy and relatedness, 2) boredom: a significant relation for gender (men we…		2	1																1	1	1	0	1						7	Yes
Neufeld	2019	Neufeld, A. & Malin, G. (2019). Exploring the relationship between medical student psychological need satisfaction, resilience, and well-being: a quantitative study. BMC Medical Education, 405. doi: 10.1186/s12909-019-1847-9	Canada	quantitative		160 students (58% females); Mean Age: 25.8	online questionnaire	1) Does satisfaction of students' three basic needs for motivationn (autonomy, competence, relatedness) predict improved resilience and in turn, psychological well-being? 2) Could competence satisfaction be a key factor in predicting resilience and well-being? 3) Are there demographic differences (gender, age, year) among medical students in their basic need satisfaction/frustration and resilince?	resilience and psychological well-being		resilience and psychological well-being			1) autonomy, competence and relatedness satisfaction positively correlated with psychological well-being and resilience, 2) competence satisfaction accounted for 38% of the explained variance in resilience, 3) male medical students scored higher in levels of resilience compared to female.		2	1																1	1	2	0	1						8	Yes
Neufeld	2020	Neufeld, A. & Malin, G. (2020). How medical students' perceptions of instructor autonomy-support mediate their motivation and psychological well-being. Medical Teacher. doi: 10.1080/0142159X.2020.1726308	Canada	quantitative		160 students (58% females); Mean Age: 25.8	online questionnaire	Hypothesis: higher medical student ratings of instructor-autonomy would significantly predict higher student psychological well-being and fulfillment of medical students' basic motivational needs (autonomy, competence, relatedness) would mediate that relationship.	psychological well-being	learning climate	psychological well-being	supporting learners' autonomy: providing choices and options, determining what students want or need, acknowledging student perspectives and trying to understand their viewpoints, listening, asking questions, showing interest in learners, providing clear rationale/relevance, active involvement in learning, providing thorough responses to questions, supporting self-directed/independent learning, p…	hinder autonomy: giving directives or commands, using controlling language, providing answers, over-praising and spoon-feeding, being dismissive and/or defensive, being unaware of curriculum, unfair judgment, not providing relevance of content or teaching, using incentives (rewards and punishments) to motivate students.	1) learning climate significantly predicted well-being and basic psychological need satisfaction and frustration, 2) basic psychological need satisfaction and frustration were significant predictors of psychological well-being.		2	1																1	1	2	1	1						9	Yes
Orsini	2017	Orsini, C.; Binnie, V.; Wilson, S. & Villegas, M. (2017). Learning climate and feedback as predictors of dental students' self-determined motivation: The mediating role of basic psychological needs satisfaction. European Journal of Dental Education, 22. doi: 10.1111/eje.12277	Chile	quantitative		924 students (63% females); Mean Age: 22.8	paper-based questionnaires	Aims of the study: 1) Basic psychological needs have a mediating effect on the relation between the learning climate and students' motivation and on the relation between feedback and students' motivation, 2) The learning climate and quantity and quality of feedback positively predict student's autonomous motivation over controlled motivation and negatively predict students' amotivation	motivation	learning climate and quantity and quality of feedback	students' motivation	Autonomy-supportive climate: it facilitates the adoption of a deep learning approach and the integration of the material being taught, also it allows students to choose beteween different options, minimises the pressure to perform and encourages their initiative. Reinforcement: timely, formative and constructive.	Economic feedback: autonomous motivation will diminish	1) Learning climate was significantly and positive correlated with autonomous motivation and negatively with amotivation, 2) a higher quantity and quality feedback experience showed a positive and a significant association with students' autonomous motivation, 3) learing climate and feedback were positively associated with the three basic psychological needs, which in turn showed decreasingly pos…		2	2																1	2	2	1	1						11	Yes
Gunnel	2017	Gunnell, K.; Mosewich, A.; McEwen, C.; Eklund, R. & Crocker, P. (2017). Don't be so hard on yourself! Changes in self-compassion during the first year of university are associated with changes in well-being. Personality and Individual Differences, 107. doi: 10.1016/j.paid.2016.11.032	Canada	quantitative		189 students (77.2% females)	online questionnaire	Aim of the study: to examine if changes in self-compassion were indirectly related to changes in well-being through changes in psychological need satisfaction (PNS) during the first year of university. Hypotheses: 1) increases in self-compassion would be associated with increases in PNS, vitality and positive affect and decreases in negative affect, 2) increases in PNS would be associated with in…	vitality, positive affect, negative affect	self-compassion	vitality, positive affect, negative affect			1) increases in self-compassion were associated with decreases in negative affect and increases in PNS, 2) increases in PNS were associated with increases in vitality and positive affect and decreases in negative affect, 3) increases in self-compassion were associated with increases in vitality and positive affect because of increases in PNS and 4) increases in self-compassion were associated wit…		2	1																1	1	2	0	1						8	Yes
Levpuscek	2019	Levpuscek, M. & Podlesek, A. (2019). Links between academic motivation, psychological need satisfaction in education, and university students' satisfaction with their study. Psihologijske teme, 28.	Slovenia	quantitative	wave 1: October 2017; wave 2: May 2018	124 students (participated in both waves); Mean Age: 23.03	online questionnaire	Study aims: to explore university students' academic motivation across the academic year, its relationship with psychological need satisfaction in the study context, and academic adjustment. Hypothesis (in two time points: fall and spring): 1) if different forms of academic motivation (intrinsic, extrinsic and amotivation) change across an academic year, 2) how more- and less- internalized forms …	academic adjustment	academic motivation (intrinsic motivation: intrinsic motivation to know, intrinsic motivation toward, intrinsic motivation toward accomplishment and intrinsic motivation to experience stimulation, amotivation and controlled motivation)	academic adjustment			1) All academic motivation dimensions were quite stable from the beginning to the end of the academic year, 2) Students with higher score on the Amotivation scale perceived lower satisfaction of their needs for competence and autonomy in the learning context, were less certain that their choice of study was right and were less satisfied with their study, 3) Students' fulfilment of three basic psy…		2	1																1	1	2	2	1						10	Yes
Levesque	2004	Levesque, C.; Zuehlke, A.; Stanek, L. & Ryan, R. (2004). Autonomy and competence in German and American university students: A comparative study based on self-determination theory. Journal of Educational Psychology, 1. doi: 10.1037/0022-0663.96.1.68	Germany & America	quantitative		In total 1289 students (in 4 universities): a) University of Rochester: 339 (218 women; Age Range: 16-40; Mean Age: 20), b) CAU: 156 (115 women, Age Range: 18-50, Mean Age: 24), c) Missouri 415 (229 women, Age Range: 17-54; Mean Age: 21) and d) Hamburg 379 (284 women; Age Range: 19-49; Mean Age: 25).		Purpose of the study: to examine the relevance of autonomy and competence across cultures as well as the hypothesized relationships among perceived autonomy-supportiveness of the context, psychological needs and subjective well-being. 3 aims: a) to assess mean differences in perceptions of autonomy and competence toward university studies in German and American students, b) to test mean level dif…	well-being	environmental pressures, feedback and autonomous motivation	well-being	German school students experience: 1) few contraints and external regulations throughout studies, 2) required course material provided in advance , 3) the material is tested in comprehensive oral exams held at the end of a 2-to- 3 year period, 4) pesronalized feedback		1) German students had a higher level of autonomous motivation relative to American students, 2) perceived competence was found to be generally higher in the American samples than in German samples, 3) the proposed associations among motivational antecedents, perceived autonomy and competence, and well-being were found to be generally equivalent across the groups.		2	2																2	2	2	1	2						13	Yes
Law	2021	Law, W. & Liu, S. (2021). Basic need satisfaction intervention for mainlad Chinese international students' adjustment to college. European Association for International Education. doi: 10.1177/10283153211052772	Hong-Kong	randomized controlled trial		55 international students; (27 intervention group; 28 control group) Mean Age: 18.2	participants recruited with a compensation. Experimental design consisted of two conditions: an intervention and a control group. For the intervention group participants started right after a bried session and met with the trained student counselor once a week for 15-20 min for 5 consecutive weeks. Participants for the control group would receive the treatment at a later time starting after T2.	5-week basic need intervention, 2 hypothesis: a) participants will report higher levels of basic need satisfaction after the intervention (for both the intervention and the control group) , b) participants will report higher levels of adjustment after the intervention and c) participants will report the same or higher levels of basic need satisfaction and adjustment 1 month after intervention.	college adjustment	basic need intervention	college adjustment			1) Students with higher basic need satisfaction showed better overall adjustment score at T1 , at T2 except basic need satisfaction was not significantly associated with personal-emotional adjustment, 2) except for institutional adjustment, other variables did not show significant differences between the two groups, 3) as for intervention evaluation there was no significant difference across the …		2	2						1	2	2	1	2																12	Yes
Koch	2016	Koch, F.; Dirsch-Weigand, A.; Awolin, M.; Pinkelman, R. & Hampe, M. (2016). Motivating first-year university students by interdisciplinary study projects. European Journal of Engineering Education. doi: 10.1080/03043797.2016.1193126	Germany	quantitative	2014- 2015	1015 university students (149 females)	questionnaires administered at the end of the study projects	3 main research questions: 1) Do interdisciplinary study projects fulfil students' basic psychological needs for competence, relatedness and autonomy? 2) Does participation in interdisciplinary study projects promote students' academic engagement? 3) Is satisfaction of basic psychological needs in interdisciplinary study projects related to students' academic engagement?	basic psychological needs, academic engagement	participation in interdisciplinary study projects	academic engagement	Interdisciplinary first-year projects: engage students actively in their learning process. To produce a successful interdisciplinary solution, students first must generate ideas, which requires them to activate their existing discipline-specific knowledge and to be creative and innovative. Then they jointly have to decide on the most promising concept, which requires them to apply and improve gen…		1) The results showed that the projects were successful in satisfying students' basic psychological needs for competence, relatedness and autonomy. 2) students reported high academic engagement due to participating in the study projects, 3) students' experiences of competence, relatedness and autonomy all significantly predicted students' academic engagement (the strongest predictor of students' …		2	1																2	1	2	0	1						9	Yes
Babenko	2018	Babenko, O.; Mosewich, A.; Abraham, J. & Lai, H. (2018). Contributions of psychological needs, self-compassion, leisure time exercise, and achievement goals to academic engagement and exhaustion in Canadian medical students. Journal of Educational Evaluation for Health Professions, 2. doi: 10.3352/jeehp.2018.15.2	Canada	quantitative		200 students (60.4% females)	online questionnaire	2 research questions: 1) what are the unique contributions of students' needs for autonomy, competence and relatedness to their engagement and exhaustion in medical school? 2) what are the unique contributions of students' self-compassion, leisure-time exercise and achievement goals to their engagement and exhaustion in medical school?	engagement and exhaustion					1) The need for competence appeared to be the strongest explanatory factor for student engagement and exhaustion, 2) those students who endorsed mastery-approach goals and who were more self-compassionate reported greater engagement with their studies, 3) students' gender and year in the medical program were found to be related to engagement, but not to exhaustion.		1	1																1	1	2	0	1						7	Yes
Benlahcene	2020	Benlahcene, A.; Kaur, A. & Awang-Hashim, R. (2020). Basic psychological needs satisfaction and student engagement: The importance of novelty satisfaction. Journal of Applied Research in Higher Education, 5. doi: 10.1108/JARHE-06-2020-0157	Malaysia	quantitative		529 students (71.2% females); Mean Age: 21.91	online questionnaire	The study aimed to investigate the unique relationship of each basic need (autonomy, competence, relatedness and novelty) with the four features of student engagement (behavioural, emotional, cognitive and agentic).	student engagement		student engagement			1) Autonomy satisfaction predicted agentic engagement but not behavioural, emotional and cognitive engagement, 2) competence satisfaction predicted behavioural, emotional and cognitive engagement, 3) relatedness satisfaction was positively related with behavioural, emotional and cognitive engagement and 4) novelty satisfaction predicted behavioural, emotional and cognitive engagement, but not age…		2	1																2	2	2	0	1						10	Yes
Basson	2018	Basson, M. & Rothmann, S. (2018). Antecedents of basic psychological need satisfaction of pharmacy students: The role of peers, family, lecturers and workload. Research in Social and Administrative Pharmacy, 14. doi: 10.1016/j.sapharm.2017.04.015	South Africa	quantitative	779 students; Mean Age: 20.4; Age Range: 17-38			The aim of this study was to test a structural model that identifies relationships among psychological need satisfaction and its antecedents. A specific aim was to investigate whether workload and the inputs from family, peers and lecturers regarding a student's psychological need satisfaction in the study context have similar effects.	satisfaction of basic psychological needs	family, peers, lecturers or workload		opportunities for choice, informational feedback, acknowledged feelings and interpersonal involvement		1) family support, peer support and workload predicted autonomy satisfaction, 2) family suport and peer support predicted competence satisfaction, 3) family support, peer support and workload predicted relatedness satisfaction and 4) low family support, low peer support and high workload predicted psychological need frustration.		2	1																2	1	2	0	1						9	Yes
Chevrier	2021	Chevrier, B. & Lannengrand, L. (2021). The relationship between academic motivation and basic psychological needs within the freshmen year context: A longitudinal person-oriented approach. European Journal of Psychology of Education.	France	quantitative		246 freshman students (85.55% females); Mean Age: 18.41;		The aim of the present study was twofold: a) the various forms of academic motivation and basic psychological needs were investigated over time, hypothesizing that several profiles would emerge: autonomous motivation, combined motivation, demotivation, controlled motivation, and amotivation 2) to analyze how longitudinal profiles of academic motivation and basic psychological needs were related	academic motivation		academic motivation			1) A four-cluster solution was the best partitioning result: a) the satisfied stable cluster (high scores in autonomy, relatedness and competence satisfaction and very low scores in autonomy, relatedness and competence frustration), b) the autonomy frustrated becoming undifferentiated cluster (scored moderately low on autonomy satisfaction and very high on autonomy frustration in T2), c) the undi…		1	2																2	2	2	1	1						11	Yes
Faye	2008	Faye, C. & Sharpe, D. (2008). Academic motivation in university: The role of basic psychological needs in identity formation. Canadian Journal of Behavioural Science, 4. doi: 10.1037/a0012858	Canada	quantitative		362 students (74.9 % females); Age Range: 18-25; Mean Age: 19	participants recruited from a psychology participant pool and received bonus course credit	Aims of the study: to examine the interrelationships amongst basic psychological needs, intrinsic motivation and psychosocial development. Two models tested: a) the first model proposed a sequence in which basic psychological need fulfillment facilitates psychosocial development, which in turn leads to intrinsic motivation, b) the second model included the same concepts as the first model, but id…	motivation		identity and intimacy			1) Model 2 was a better fit than model 1, 2) Model 2 explained nearly three times the variance in academic motivation compared with Model 1, 3) identity fully mediated the relationship between autonomy and academic motivation, and identity partially mediated the relationship between competence and academic motivation.		2	2																2	1	2	2	2						13	Yes
Hagenauer	2017	Hagenauer, G.; Glaser-Zikuda, M. & Moschner, B. (2017). University students' emotions, life-satisfaction and study commitment: A self-determination theoritical perspective. Journal of Further and Higher Education. doi: of Further and Higher Education, doi: 10.1080/0309877X.2017.1323189	Germany	quantitative	April/May 2014	792 students (71.4% females); Mean Age: 22.62	questionnaires during regular courses	Aims of the study: 1) to explore the relevance of the study conditions that are expected to be strongly connected to the fullfilment of students' basic psychological needs in relation to their emotions, 2) to investigate the outcomes of student emotions - specifically the relationships between emotions and study commitment as well as between emotions and general life-satisfaction	life satisfaction, study commitment		positive, negative emotions, life satisfaction and study commitment			1) study commitment and life-satisfaction were best predicted (direct path) by students' positive emotional experiences at university, 2) relevance of study material and participation in class were positively associated with life-satisfaction, as were positive interpersonal relationships with teachers, 3) study commitment was predicted by student participation, relevance of study material annd ac…		2	1																2	2	2	0	1						10	Yes
Jeno	2018	Jeno, L.; Danielsen, A. & Raaheim, A. (2018). A prospective investigation of students' academic achievement and dropout in higher education: A self-determination theory apporoach. Educational Psychology, 9. doi: 10.1080/01443410.2018.1502412	Norway	quantitative	February - March 2015	754 students (66% females)	online questionnaire	Aims of the study: 1) to investigate a motivational model of higher education students' dropout and academic achievement, 2) to investigate whether intrinsic goal aspiration, need-support and relatedness indirectly account for less dropout intentions and higher academic achievement through students' motivation and competence	dropout intention		autonomous and controlled motivation			1) need-support and relatedness are positively related to perceived competence and autonomous motivation, 2) both perceived competence and autonomous motivation in turn positively predict academic achievement and negatively predict dropout intentions, 3) intrinsic aspiration is a positive predictor of autonomous motivation, but not related to perceived competence, 4) extrinsic aspiration is a pos…		2	2																2	2	2	2	1						13	Yes
Table 4 Empirical studies on basic need satisfaction and frustration
